# Supplementary material for: Searching for a Paradigm Shift in Auger-Electron Cancer Therapy with Tumor-Specific Radiopeptides Targeting the Mitochondria and/or the Cell Nucleus
Source: Int J Mol Sci. 2022 Jun 29;23(13):7238. doi: 10.3390/ijms23137238 (PMC9266350; doi:10.3390/ijms23137238)
Supplement: Supplementary file 1 [file ijms-23-07238-s001.zip]

Archive with 1 entries (1 files):
- ijms-1730458-supplementary.pdf
